# Supplementary material for: Clinicopathological Characteristics and Prognostic Factors in Ovarian Metastases from Right- and Left-Sided Colorectal Cancer
Source: Curr Oncol. 2021 Aug 3;28(4):2914–27. doi: 10.3390/curroncol28040255 (PMC8395391; doi:10.3390/curroncol28040255)
Supplement: Supplementary file 1 [file curroncol-28-00255-s001.zip]

Archive with 1 entries (1 files):
- curroncol-1307372-supplementary.pdf
